# Supplementary material for: A Sensitive and Selective Electrochemical Aptasensor for Carbendazim Detection
Source: Biosensors (Basel). 2025 Jan 3;15(1):15. doi: 10.3390/bios15010015 (PMC11764140; doi:10.3390/bios15010015)
Supplement: Supplementary file 1 [file biosensors-15-00015-s001.zip]

Archive with 1 entries (1 files):
- biosensors-3380235-supplementary.pdf
